# Supplementary material for: Eyespots deflect predator attack increasing fitness and promoting the evolution of phenotypic plasticity
Source: Proc Biol Sci. 2015 Jan 7;282(1798):20141531. doi: 10.1098/rspb.2014.1531 (PMC4262162; doi:10.1098/rspb.2014.1531)
Supplement: PrudicEtAl_PRSB_Data 1 [file rspb20141531supp2.txt]

Mantid	Trial	Butterfly Form	Latency to Orient (sec)	Latency to Attack (sec)	Attack Location on Butterfly	Attack Side on Butterfly	Attack Success	Ventral Hindwing Eyespot Hit	RS Ventral Hindwing Eyespot Damage	M1 Ventral Hindwing Eyespot Damage	M2 Ventral Hindwing Eyespot Damage	M3 Ventral Hindwing Eyespot Damage	Cu1 Ventral Hindwing Eyespot Damage	Cu2 Ventral Hindwing Eyespot Damage	Pc Ventral Hindwing Eyespot Damage
1	1	Wet	16.5	22.6	Forewing	Right	Escaped	Yes	0	0	0	0	1	1	1
2	1	Wet	6.4	14.7	Hindwing	Left	Escaped	Yes	0	0	0	0	1	0	0
3	1	Dry	18.1	24.4	Forewing	Right	Killed	No	0	0	0	0	0	0	0
4	1	Wet	5.5	19.8	Hindwing	Right	Escaped	Yes	0	0	0	0	1	0	0
5	1	Wet	4.8	18.3	Head	Left	Killed	No	0	0	0	0	0	0	0
6	1	Wet	2.3	21.6	Hindwing	Right	Escaped	Yes	0	0	0	0	1	0	0
7	1	Dry	18.9	20.3	Head	Left	Killed	No	0	0	0	0	0	0	0
8	1	Dry	21.4	22.2	Thorax	Left	Killed	No	0	0	0	0	0	0	0
9	1	Dry	12.9	20.7	Abdomen	Right	Killed	No	0	0	0	0	0	0	0
10	1	Dry	18.7	23.3	Forewing	Right	Escaped	Yes	0	0	0	0	0	0	0
11	1	Wet	12.9	18.6	Forewing	Left	Escaped	Yes	0	0	0	0	1	1	1
12	1	Wet	9.9	23.1	Head	Right	Killed	No	0	0	0	0	0	0	0
13	1	Wet	11.2	24.4	Hindwing	Right	Escaped	Yes	0	0	0	0	1	0	0
14	1	Wet	4.8	21.7	Hindwing	Right	Escaped	Yes	0	0	0	0	1	0	0
15	1	Dry	10.2	18.9	Head	Left	Killed	No	0	0	0	0	0	0	0
16	1	Dry	14.8	16.4	Head	Right	Killed	No	0	0	0	0	0	0	0
17	1	Dry	9.1	17.3	Abdomen	Right	Killed	No	0	0	0	0	0	0	0
18	1	Dry	15.5	16.1	Head	Right	Killed	No	0	0	0	0	0	0	0
19	1	Dry	17.2	21.0	Head	Right	Killed	No	0	0	0	0	0	0	0
20	1	Wet	6.6	17.3	Hindwing	Left	Escaped	Yes	0	0	0	1	1	0	1
1	2	Dry	22.5	24.7	Thorax	Right	Killed	No	0	0	0	0	0	0	0
2	2	Dry	11.1	18.4	Head	Left	Killed	No	0	0	0	0	0	0	0
3	2	Wet	8.2	21.5	Forewing	Right	Escaped	Yes	0	0	0	0	1	1	0
4	2	Dry	18.8	16.1	Hindwing	Left	Killed	Yes	0	0	0	0	0	0	0
5	2	Dry	17.5	19.3	Forewing	Right	Killed	Yes	0	0	0	0	0	0	0
6	2	Dry	16.3	18.8	Thorax	Right	Killed	No	0	0	0	0	0	0	0
7	2	Wet	7.6	16.9	Hindwing	Right	Escaped	Yes	0	0	0	0	1	0	0
8	2	Wet	11.7	23.6	Head	Left	Killed	No	0	0	0	0	0	0	0
9	2	Wet	5.4	19.4	Hindwing	Left	Escaped	Yes	0	0	0	0	1	1	0
10	2	Wet	2.2	19.1	Hindwing	Right	Escaped	Yes	0	0	0	0	0	0	0
11	2	Dry	15.5	17.2	Head	Left	Killed	No	0	0	0	0	0	0	0
12	2	Dry	19.1	23.1	Head	Left	Killed	No	0	0	0	0	0	0	0
13	2	Dry	18.6	22.5	Head	Right	Escaped	No	0	0	0	0	0	0	0
14	2	Dry	15.9	19.6	Thorax	Right	Escaped	No	0	0	0	0	0	0	0
15	2	Wet	14.2	18.2	Head	Right	Killed	No	0	0	0	0	0	0	0
16	2	Wet	8.7	18.3	Hindwing	Right	Escaped	Yes	0	0	0	1	1	0	0
17	2	Wet	7.3	17.8	Hindwing	Left	Escaped	Yes	0	0	0	0	1	0	0
18	2	Wet	8.3	22.8	Hindwing	Left	Escaped	Yes	0	0	0	0	1	0	0
19	2	Wet	6.9	20.5	Head	Right	Killed	No	0	0	0	0	0	0	0
20	2	Dry	20.0	22.1	Forewing	Right	Escaped	Yes	0	0	0	0	0	0	0
1	3	Dry	14.9	17.8	Head	Left	Escaped	No	0	0	0	0	0	0	0
2	3	Dry	18.6	21.3	Head	Left	Killed	No	0	0	0	0	0	0	0
3	3	Wet	9.1	25.3	Hindwing	Right	Escaped	Yes	0	0	0	0	0	1	1
4	3	Dry	15.7	18.2	Thorax	Right	Killed	No	0	0	0	0	0	0	0
5	3	Dry	17.0	22.4	Abdomen	Left	Killed	No	0	0	0	0	0	0	0
6	3	Dry	20.1	24.4	Head	Right	Killed	No	0	0	0	0	0	0	0
7	3	Wet	5.2	16.7	Thorax	Left	Killed	No	0	0	0	0	0	0	0
8	3	Wet	7.7	18.8	Hindwing	Right	Escaped	Yes	0	0	0	0	1	0	0
9	3	Wet	6.4	23.9	Hindwing	Right	Escaped	Yes	0	0	0	0	1	0	0
10	3	Wet	11.3	19.0	Hindwing	Right	Killed	Yes	0	0	0	0	1	1	1
11	3	Wet	10.2	24.1	Hindwing	Left	Escaped	Yes	0	0	0	0	0	0	0
12	3	Wet	7.7	16.5	Forewing	Left	Escaped	Yes	0	0	0	0	0	0	0
13	3	Wet	13.6	15.9	Hindwing	Right	Escaped	Yes	0	0	0	0	0	0	1
14	3	Wet	14.8	18.8	Hindwing	Right	Killed	No	0	0	0	0	0	0	0
15	3	Dry	21.0	24.7	Head	Right	Killed	No	0	0	0	0	0	0	0
16	3	Dry	19.7	22.6	Head	Left	Killed	No	0	0	0	0	0	0	0
17	3	Dry	19.2	22.3	Head	Left	Escaped	No	0	0	0	0	0	0	0
18	3	Dry	16.8	20.1	Head	Right	Killed	No	0	0	0	0	0	0	0
19	3	Dry	18.4	19.5	Forewing	Right	Escaped	Yes	0	0	0	0	0	0	0
20	3	Wet	6.9	17.4	Hindwing	Left	Escaped	Yes	0	0	0	0	0	0	0
1	4	Wet	8.8	17.4	Hindwing	Right	Escaped	Yes	0	0	0	0	0	0	0
2	4	Wet	8.2	16.1	Hindwing	Left	Escaped	Yes	0	0	0	0	0	0	0
3	4	Dry	17.2	19.3	Forewing	Right	Escaped	Yes	0	0	0	0	0	0	0
4	4	Wet	10.6	24.2	Hindwing	Left	Escaped	Yes	0	0	0	0	0	0	0
5	4	Wet	6.0	22.0	Hindwing	Left	Escaped	Yes	0	0	0	1	0	0	0
6	4	Wet	11.9	19.3	Hindwing	Right	Escaped	Yes	0	0	0	0	0	1	0
7	4	Dry	17.9	24.2	Thorax	Right	Killed	No	0	0	0	0	0	0	0
8	4	Dry	19.6	20.4	Head	Right	Killed	No	0	0	0	0	0	0	0
9	4	Dry	19.7	21.0	Head	Left	Killed	No	0	0	0	0	0	0	0
10	4	Dry	13.8	19.7	Thorax	Left	Escaped	No	0	0	0	0	0	0	0
11	4	Dry	17.1	18.5	Head	Right	Killed	No	0	0	0	0	0	0	0
12	4	Dry	15.5	19.4	Thorax	Right	Killed	No	0	0	0	0	0	0	0
13	4	Dry	13.1	15.7	Thorax	Left	Escaped	No	0	0	0	0	0	0	0
14	4	Wet	13.9	15.2	Head	Left	Killed	No	0	0	0	0	0	0	0
15	4	Wet	11.6	20.8	Hindwing	Left	Escaped	No	0	0	0	0	0	0	0
16	4	Wet	8.7	19.3	Head	Right	Killed	No	0	0	0	0	0	0	0
17	4	Wet	10.2	15.9	Forewing	Left	Killed	Yes	0	0	0	0	0	0	0
18	4	Dry	16.8	22.3	Head	Left	Killed	No	0	0	0	0	0	0	0
19	4	Dry	18.6	19.5	Forewing	Left	Escaped	Yes	0	0	0	0	0	0	0
20	4	Wet	6.9	12.7	Hindwing	Right	Killed	Yes	0	0	0	0	0	0	0
1	5	Dry	14.2	17.6	Forewing	Right	Escaped	Yes	0	0	0	0	0	0	0
2	5	Dry	17.7	20.6	Abdomen	Right	Killed	No	0	0	0	0	0	0	0
3	5	Wet	14.9	18.5	Hindwing	Right	Escaped	Yes	0	0	0	0	0	0	0
4	5	Dry	16.0	17.8	Hindwing	Right	Escaped	Yes	0	0	0	0	0	0	0
5	5	Dry	18.6	21.7	Abdomen	Left	Killed	No	0	0	0	0	0	0	0
6	5	Dry	15.1	25.3	Head	Left	Killed	No	0	0	0	0	0	0	0
7	5	Wet	11.2	23.8	Hindwing	Left	Escaped	Yes	0	0	0	0	0	0	0
8	5	Wet	6.9	21.4	Head	Right	Killed	No	0	0	0	0	0	0	0
9	5	Wet	5.3	18.6	Hindwing	Left	Escaped	No	0	0	0	0	0	0	0
10	5	Wet	7.6	15.9	Abdomen	Left	Escaped	No	0	0	0	0	0	0	0
11	5	Wet	4.8	20.3	Hindwing	Left	Escaped	Yes	0	0	0	0	0	0	0
12	5	Wet	9.2	19.9	Hindwing	Right	Escaped	Yes	0	0	0	0	0	0	0
13	5	Wet	11.4	23.2	Head	Right	Killed	No	0	0	0	0	0	0	0
14	5	Wet	9.3	20.0	Hindwing	Right	Escaped	Yes	0	0	0	0	0	1	0
15	5	Dry	11.9	17.4	Head	Left	Killed	No	0	0	0	0	0	0	0
16	5	Dry	15.7	20.9	Thorax	Right	Killed	No	0	0	0	0	0	0	0
17	5	Dry	13.4	17.8	Thorax	Right	Killed	No	0	0	0	0	0	0	0
18	5	Wet	7.1	22.6	Hindwing	Left	Escaped	Yes	0	0	0	0	0	1	1
19	5	Dry	15.4	16.9	Head	Right	Killed	No	0	0	0	0	0	0	0
20	5	Dry	18.8	20.1	Forewing	Left	Escaped	Yes	0	0	0	0	0	0	0
1	6	Wet	9.0	14.8	Head	Right	Killed	No	0	0	0	0	0	0	0
2	6	Wet	10.9	17.4	Hindwing	Left	Escaped	Yes	0	0	0	0	1	1	1
3	6	Dry	3.4	17.3	Hindwing	Right	Escaped	Yes	0	0	0	0	0	0	0
4	6	Wet	11.4	16.1	Hindwing	Right	Escaped	Yes	0	0	0	0	1	0	0
5	6	Wet	10.7	17.7	Head	Left	Killed	No	0	0	0	0	0	0	0
6	6	Wet	5.1	10.5	Hindwing	Left	Killed	Yes	0	0	0	0	1	0	0
7	6	Dry	15.6	19.0	Thorax	Left	Killed	No	0	0	0	0	0	0	0
8	6	Dry	15.7	20.9	Head	Right	Killed	No	0	0	0	0	0	0	0
9	6	Dry	11.8	17.2	Head	Right	Killed	No	0	0	0	0	0	0	0
10	6	Dry	14.6	21.2	Thorax	Right	Killed	No	0	0	0	0	0	0	0
11	6	Dry	11.1	15.2	Head	Left	Killed	No	0	0	0	0	0	0	0
12	6	Dry	18.8	22.3	Thorax	Left	Killed	No	0	0	0	0	0	0	0
13	6	Dry	14.7	17.5	Head	Left	Killed	No	0	0	0	0	0	0	0
14	6	Dry	13.4	19.9	Head	Right	Killed	No	0	0	0	0	0	0	0
15	6	Wet	15.5	19.1	Hindwing	Left	Escaped	Yes	0	0	0	0	1	0	0
16	6	Wet	11.8	18.4	Hindwing	Left	Escaped	Yes	0	0	0	0	1	1	1
17	6	Wet	9.4	15.5	Forewing	Right	Killed	No	0	0	0	0	0	0	0
18	6	Dry	18.8	19.4	Forewing	Right	Killed	No	0	0	0	0	0	0	0
19	6	Dry	16.9	18.3	Head	Left	Killed	No	0	0	0	0	0	0	0
20	6	Wet	9.4	21.0	Hindwing	Right	Escaped	Yes	0	0	0	0	1	0	0
1	7	Dry	11.2	13.5	Head	Right	Killed	No	0	0	0	0	0	0	0
2	7	Dry	16.7	18.4	Abdomen	Right	Killed	No	0	0	0	0	0	0	0
3	7	Wet	4.9	17.2	Hing Wing	Left	Escaped	Yes	0	0	0	0	1	0	0
4	7	Dry	19.3	20.7	Head	Left	Killed	No	0	0	0	0	0	0	0
5	7	Dry	25.1	17.3	Forewing	Right	Escaped	Yes	0	0	0	0	0	0	0
6	7	Dry	22.0	19.8	Abdomen	Left	Killed	No	0	0	0	0	0	0	0
7	7	Wet	8.8	12.6	Head	Right	Killed	No	0	0	0	0	0	0	0
8	7	Wet	7.1	15.0	Hindwing	Right	Escaped	Yes	0	0	0	0	1	0	0
9	7	Wet	5.5	17.1	Hindwing	Left	Escaped	Yes	0	0	0	0	1	1	1
10	7	Wet	7.9	17.4	Hindwing	Left	Escaped	Yes	0	0	0	0	1	0	0
11	7	Dry	17.1	18.9	Head	Left	Killed	No	0	0	0	0	0	0	0
12	7	Dry	4.6	19.6	Abdomen	Right	Escaped	No	0	0	0	0	0	0	0
13	7	Dry	17.8	19.5	Abdomen	Left	Killed	No	0	0	0	0	0	0	0
14	7	Dry	14.6	15.3	Head	Right	Killed	No	0	0	0	0	0	0	0
15	7	Wet	4.9	17.7	Hindwing	Right	Killed	Yes	0	0	0	0	1	0	0
16	7	Wet	6.1	18.6	Hindwing	Left	Escaped	Yes	0	0	0	0	1	0	0
17	7	Wet	9.4	20.7	Hindwing	Left	Escaped	Yes	0	0	0	0	1	0	0
18	7	Wet	7.9	16.6	Hindwing	Right	Killed	Yes	0	0	0	0	1	1	1
19	7	Wet	5.8	19.1	Hindwing	Left	Escaped	Yes	0	0	0	0	1	1	0
20	7	Dry	15.8	17.2	Hindwing	Left	Escaped	Yes	0	0	0	0	1	0	0
1	8	Wet	6.2	18.3	Head	Right	Killed	No	0	0	0	0	0	0	0
2	8	Wet	3.1	13.4	Hindwing	Left	Escaped	Yes	0	0	0	0	0	1	1
3	8	Dry	15.8	19.3	Forewing	Left	Escaped	Yes	0	0	0	0	1	0	0
4	8	Wet	5.5	12.9	Head	Left	Killed	No	0	0	0	0	0	0	0
5	8	Wet	6.7	18.3	Hindwing	Right	Escaped	Yes	0	0	0	0	1	1	1
6	8	Wet	6.3	15.0	Hindwing	Left	Escaped	Yes	0	0	0	0	1	0	0
7	8	Dry	17.7	19.9	Head	Right	Killed	No	0	0	0	0	0	0	0
8	8	Dry	11.9	15.3	Thorax	Left	Killed	No	0	0	0	0	0	0	0
9	8	Dry	20.4	21.6	Thorax	Right	Killed	No	0	0	0	0	0	0	0
10	8	Dry	19.0	20.8	Thorax	Right	Killed	Yes	0	0	0	0	1	0	0
11	8	Wet	8.6	18.4	Hindwing	Left	Escaped	Yes	0	0	0	0	1	0	0
12	8	Wet	12.9	17.7	Forewing	Left	Escaped	Yes	0	0	0	0	0	0	1
13	8	Wet	6.6	20.1	Hindwing	Right	Escaped	Yes	0	0	0	0	1	1	1
14	8	Wet	10.4	16.8	Hindwing	Right	Killed	Yes	0	0	0	0	1	0	0
15	8	Dry	23.5	17.2	Forewing	Left	Killed	Yes	0	0	0	0	1	0	0
16	8	Dry	27.2	18.4	Thorax	Right	Killed	No	0	0	0	0	0	0	0
17	8	Dry	34.6	17.8	Head	Right	Escaped	No	0	0	0	0	0	0	0
18	8	Dry	21.5	20.8	Thorax	Left	Killed	No	0	0	0	0	0	0	0
19	8	Dry	15.3	18.0	Forewing	Right	Escaped	Yes	0	0	0	0	1	0	0
20	8	Wet	5.8	15.7	Hindwing	Right	Escaped	Yes	0	0	0	0	1	1	1
