# Supplementary material for: Eyespots deflect predator attack increasing fitness and promoting the evolution of phenotypic plasticity
Source: Proc Biol Sci. 2015 Jan 7;282(1798):20141531. doi: 10.1098/rspb.2014.1531 (PMC4262162; doi:10.1098/rspb.2014.1531)
Supplement: PrudicEtAl_PRSB_Data 2 [file rspb20141531supp3.txt]

Predator Treament (1 ind)	Butterfly Form (10 ind)	Days Until All Butterflies Killed	Number of Eggs Laid	Ventral Hindwing Eyespot Damage (140 spots total)	% Ventral Hindwing Eyespot Damage
Mantid	Dry	1	0	15	11
Mantid	Dry	3	10	6	4
Mantid	Dry	2	4	13	9
Mantid	Dry	3	7	20	14
Mantid	Dry	1	0	11	8
Mantid	Dry	4	14	18	13
Mantid	Dry	3	17	8	6
Mantid	Dry	2	11	15	11
Mantid	Dry	3	14	16	11
Mantid	Dry	1	0	8	6
Mantid	Dry	2	0	18	13
Mantid	Dry	2	3	7	5
Mantid	Wet	6	27	89	64
Mantid	Wet	8	84	83	59
Mantid	Wet	6	33	91	65
Mantid	Wet	8	36	95	68
Mantid	Wet	6	28	86	61
Mantid	Wet	9	37	99	71
Mantid	Wet	15	48	107	76
Mantid	Wet	5	6	104	74
Mantid	Wet	7	17	108	77
Mantid	Wet	9	24	111	79
Mantid	Wet	4	10	112	80
Mantid	Wet	6	22	97	69
No Mantid	Dry	52	416	7	5
No Mantid	Dry	53	448	11	8
No Mantid	Dry	64	546	3	2
No Mantid	Dry	61	467	18	13
No Mantid	Dry	56	513	4	3
No Mantid	Dry	32	439	11	8
No Mantid	Dry	45	428	10	7
No Mantid	Dry	47	504	14	10
No Mantid	Dry	66	485	9	6
No Mantid	Dry	49	505	2	1
No Mantid	Dry	55	448	8	6
No Mantid	Dry	38	431	15	11
No Mantid	Wet	33	550	13	9
No Mantid	Wet	28	579	21	15
No Mantid	Wet	23	499	14	10
No Mantid	Wet	39	608	11	8
No Mantid	Wet	40	547	9	6
No Mantid	Wet	32	716	5	4
No Mantid	Wet	28	488	17	12
No Mantid	Wet	47	614	23	16
No Mantid	Wet	35	501	18	13
No Mantid	Wet	41	485	16	11
No Mantid	Wet	29	393	10	7
No Mantid	Wet	36	631	19	14
