# Supplementary material for: Eyespots deflect predator attack increasing fitness and promoting the evolution of phenotypic plasticity
Source: Proc Biol Sci. 2015 Jan 7;282(1798):20141531. doi: 10.1098/rspb.2014.1531 (PMC4262162; doi:10.1098/rspb.2014.1531)
Supplement: PrudicEtAl_PRSB_Data 3 [file rspb20141531supp4.txt]

Predator Treament (1 ind)	Butterfly Form (10 ind)	Eyespot Hindwing Transplant	Days Until All Butterflies Killed	Number of Eggs Laid	Ventral Hindwing Eyespot Damage (140 spots total)	% Ventral Hindwing Eyespot Damage
Mantid	Dry	Dry	2	0	21	15
Mantid	Dry	Dry	1	0	14	10
Mantid	Dry	Dry	4	7	28	20
Mantid	Dry	Dry	3	0	35	25
Mantid	Dry	Dry	2	0	42	30
Mantid	Dry	Dry	5	10	21	15
Mantid	Dry	Dry	3	8	14	10
Mantid	Dry	Dry	4	17	28	20
Mantid	Dry	Dry	1	0	14	10
Mantid	Dry	Dry	1	0	7	5
Mantid	Dry	Dry	2	0	28	20
Mantid	Dry	Dry	3	0	35	25
Mantid	Wet	Dry	2	0	14	10
Mantid	Wet	Dry	4	0	42	30
Mantid	Wet	Dry	3	4	35	25
Mantid	Wet	Dry	1	0	63	45
Mantid	Wet	Dry	2	6	14	10
Mantid	Wet	Dry	4	3	7	5
Mantid	Wet	Dry	4	2	21	15
Mantid	Wet	Dry	3	0	35	25
Mantid	Wet	Dry	1	0	14	10
Mantid	Wet	Dry	6	4	28	20
Mantid	Wet	Dry	2	0	21	15
Mantid	Wet	Dry	2	0	21	15
Mantid	Dry	Wet	11	28	112	80
Mantid	Dry	Wet	6	17	112	80
Mantid	Dry	Wet	9	30	98	70
Mantid	Dry	Wet	8	51	105	75
Mantid	Dry	Wet	7	22	119	85
Mantid	Dry	Wet	5	17	112	80
Mantid	Dry	Wet	9	23	126	90
Mantid	Dry	Wet	7	18	112	80
Mantid	Dry	Wet	6	15	91	65
Mantid	Dry	Wet	7	10	98	70
Mantid	Dry	Wet	8	27	112	80
Mantid	Dry	Wet	10	20	119	85
Mantid	Wet	Wet	6	29	105	75
Mantid	Wet	Wet	8	23	112	80
Mantid	Wet	Wet	18	57	133	95
Mantid	Wet	Wet	8	26	126	90
Mantid	Wet	Wet	10	61	140	100
Mantid	Wet	Wet	7	31	140	100
Mantid	Wet	Wet	12	20	105	75
Mantid	Wet	Wet	11	38	105	75
Mantid	Wet	Wet	14	26	112	80
Mantid	Wet	Wet	13	33	126	90
Mantid	Wet	Wet	11	48	112	80
Mantid	Wet	Wet	15	27	133	95
